# Supplementary material for: Bioaccumulation Behavior and Human Health Risk of Polybrominated Diphenyl Ethers in a Freshwater Food Web of Typical Shallow Lake, Yangtze River Delta
Source: Int J Environ Res Public Health. 2023 Feb 2;20(3):2671. doi: 10.3390/ijerph20032671 (PMC9916311; doi:10.3390/ijerph20032671)
Supplement: Supplementary file 1 [file ijerph-20-02671-s001.zip]

Archive with 1 entries (1 files):
- ijerph-2063240-supplementary.pdf
